# Supplementary material for: Regulatory B Cells Involvement in Autoimmune Phenomena Occurring in Pediatric Graves’ Disease Patients
Source: Int J Mol Sci. 2021 Oct 10;22(20):10926. doi: 10.3390/ijms222010926 (PMC8536076; doi:10.3390/ijms222010926)
Supplement: Supplementary file 1 [file ijms-22-10926-s001.zip]

Archive with 5 entries (4 files):
- Supplementary Fig S2.pdf
- Supplementary Tab. S1.pdf
- __MACOSX/
- __MACOSX/._Supplementary Fig 2.doc
- __MACOSX/._Supplementary Tab. 1.doc
